# Supplementary material for: Intraspecific variation in the diet of the Mexican garter snake Thamnophis eques
Source: PeerJ. 2017 Nov 14;5:e4036. doi: 10.7717/peerj.4036 (PMC5691781; doi:10.7717/peerj.4036)
Supplement: Data S1 [file peerj-05-4036-s001.xlsx]

## Sheet: Hoja1
Mexican garter snakes collected on Central Mexico
Drainage	Locality	Numbar snake	Year	Month	Day	Sex	SVL	num	prey	family	genus	specie	mass (g)	long (mm)
Lerma	1	1	83	7	27	male	52.5	181	leeche	gl	Ha	of	5.46	66.5
Lerma	1	2	83	10	1	female	54.5	192	frog	hi	Hi			30
Lerma	2	3	83	5	7	male	43	175	leeche	er	er	pu	0.8	48.3
Lerma	4	4	86	4	12	male	58	396	fish	Cy	Ca	au	1.26	45
Lerma	5	5	84	4	26	male	35	221	leeche	er	Er	pu	0.28	41.5
Lerma	7	6	84	6	27	female	53.5	225	frog	bu	bu			25
Lerma	7	6	84	6	27	female	53.5	225	frog	bu	bu			19
Lerma	7	7	86	4	12	male	28	397	tadpole	Hy	Hy		0.75	24.5
Lerma	9	8	83	10	19	female	60.5	203	frog	ra	Ra	be	5.11	40.5
Lerma	10	9	85	4	4	female	50	276	fish	go	Gi	mu	2.09	55
Lerma	10	9	85	4	4	female	50	276	fish	go	Gi	mu	0.59	37.5
Lerma	10	9	85	4	4	female	50	276	fish	go	Gi	mu	0.17	28.1
Lerma	10	9	85	4	4	female	50	276	fish	go	Gi	mu	0.33	30.7
Lerma	10	9	85	4	4	female	50	276	fish	go	Gi	mu	0.38	33
Lerma	10	9	85	4	4	female	50	276	fish	go	Gi	mu	0.18	25.8
Lerma	10	9	85	4	4	female	50	276	fish	go	Gi	mu	0.14	26
Lerma	10	9	85	4	4	female	50	276	fish	go	Gi	mu	0.13	25.2
Lerma	10	9	85	4	4	female	50	276	fish	go	Gi	mu		30.9
Lerma	10	9	85	4	4	female	50	276	fish	go	Gi	mu		27.6
Lerma	10	9	85	4	4	female	50	276	fish	go	Gi	mu		26.9
Lerma	10	10	85	5	6	male	49	288	fish	go	Gi	mu	0.58	42.5
Lerma	10	10	85	5	6	male	49	288	fish	go	Gi	mu	0.78	45.1
Lerma	10	10	85	5	6	male	49	288	fish	go	Gi	mu	0.56	41.5
Lerma	10	10	85	5	6	male	49	288	fish	go	Gi	mu	0.43	40.5
Lerma	10	10	85	5	6	male	49	288	fish	go	Gi	mu		45.7
Lerma	10	11	85	5	31	female	32.5	304	fish	go	Gi	mu		46
Lerma	10	12	85	5	31	female	53	305	tadpole	ra	Ra	be		29
Lerma	10	13	85	5	31	female	33.5	308	fish	go	Gi	mu		36.4
Lerma	10	14	85	6	7	male	46	334	fish	go	Gi	mu	0.53	37.7
Lerma	10	15	86	5	1	male	55	415	tadpole	ra	Ra	be	2.62	25.4
Lerma	10	16	86	5	1	male	44.5	417	tadpole	ra	Ra	be	6.38	29.8
Lerma	11	17	85	6	2	male	46.5	317	tadpole	ra	Ra	be		107.4
Lerma	14	18	86	4	14	female	64	399	axolot	Am	Am	gr		110.4
Lerma	15	19	85	8	2	female	27	350	leeche	er	er	pu	0.05	17.8
Lerma	15	19	85	8	2	female	27	350	leeche	er	er	pu	0.03	15.2
Lerma	19	20	84	6	28	female	40	228	tadpole					31.2
Lerma	19	21	85	5	7	male	56	295	fish	Go	Gi	mu	1.04	39.5
Lerma	19	21	85	5	7	male	56	295	fish	Go	Gi	mu	1.27	43.2
Lerma	19	21	85	5	7	male	56	295	fish	Go	Gi	mu	0.73	35
Lerma	19	21	85	5	7	male	56	295	fish	Go	Gi	mu	1.8	49
Lerma	20	22	85	8	5	male	56	356	earthworm				0.68	95
Lerma	20	22	85	8	5	male	56	356	earthworm				0.34	43.6
Lerma	20	22	85	8	5	male	56	356	earthworm				0.32	59.2
Lerma	20	22	85	8	5	male	56	356	earthworm				0.29	52.5
Lerma	20	22	85	8	5	male	56	356	earthworm				0.03	18
Lerma	20	22	85	8	5	male	56	356	earthworm				0.01	14
Lerma		23	93	12	11	male	49.5	1	frog				11.95
Lerma		24	93	12	11	female	53.5	2	fish				1.52
Lerma		25	93	12	11	male	56	3	tadpole				2
Lerma		25							frog				1.27
Lerma		26	93	12	11	female	59	4	frog				2.43
Lerma		27	93	12	11	female	41.5	5	frog				3.89
Lerma		28							tadpole				0.58
Lerma		28	94	1	21	male	48	11	frog				0.29
Lerma		29	94	3	26	male	49	14	fish				0.95
Lerma		30	94	3	26	male	48.5	15	fish				3.49
Lerma		31	94	3	26	male	53.5	18	fish				3.82
Lerma		32	94	4	29	male	49	21	fish				2.39
Lerma		33							earthworm				0.17
Lerma		33	94	4	29	female	48	22	fish				6.9
Lerma		34	94	4	29	male	47.5	24	fish				2.87
Lerma		35							frog				2.18
Lerma		35	94	4	29	male	38.5	26	fish				0.61
Lerma		36							fish				5.99
Lerma		36	94	4	29	male	51.5	27	tadpole				5.62
Lerma		37	94	4	29	female	28	28	fish				0.12
Lerma		38							leeche				0.99
Lerma		38	94	5	27	female	39.5	30	fish				2.66
Lerma		39	94	5	27	female	46	31	fish				2.95
Lerma		40							leeche				0.17
Lerma		40	94	5	27	male	55	32	fish				1.89
Lerma		41	94	5	27	male	49	33	fish				2.75
Lerma		42	94	5	27	female	42.5	34	fish				1.03
Lerma		43	94	5	27	male	44	35	fish				2.36
Lerma		44	94	5	27	male	48	36	fish				0.49
Lerma		44							leeche				0.15
Lerma		45	94	5	27	female	43.5	37	fish				0.72
Lerma		46	94	5	27	female	28	38	fish				0.48
Lerma		46							leeche				0.34
Lerma		47	94	5	27	male	32	39	fish				0.91
Lerma		48	94	5	27	female	49.5	40	fish				2.26
Lerma		48							tadpole				2.54
Lerma		49	94	6	29	male	27	59	leeche				0.25
Lerma		50	94	10	1	female	61	65	leeche				47.31
Lerma		51	94	10	1	female	69	69	frog				22.32
Lerma		52	94	10	1	male	55	70	tadpole				2.15
Lerma		52							tadpole				2.03
Lerma		53	95	7	15	male	52	79	fish				1.74
Lerma		54	95	8	19	male	39	90	fish				2.14
Lerma		55	95	8	19	female	36	91	tadpole				0.4
Lerma		55							earthworm				0.21
Lerma		56	95	8	19	male	48	94	fish				0.21
Lerma		57	95	9	2	male	60	98	axolot	Am	am		57.74
Lerma		58	95	9	3	male	26	100	tadpole				0.28
Lerma		59	95	9	3	male	25	101	tadpole				0.16
Lerma		60	95	9	3	female	23	102	fish				0.11
Lerma		61	95	9	3	male	25.5	103	frog				0.15
Tula	26	62	83	10	21	female	67	206	tadpole	Ra	Ra			78
Tula	26	63	83	10	21	female	70	207	other	Ca	Ca	mo	0.88
Tula	29	64	82	6	27	male	52.5	166	tadpole	Ra	Ra			23.7
Tula	33	65	83	10	19	male	38.5	199	frog	Ra	Ra		8.47	38.8
Tula	49	66	85	5	27	male	48	303	tadpole	Ra	Ra		0.25	16.5
Tula	49	66	85	5	27	male	48	303	tadpole	Ra	Ra		0.3	21
Tula	53	67	81	3	27	female	48	53B	fish				8
Tula	54	68	80	9	29	female	29		fish				0.8
Tula	54	69	80	9	29	female	36.4		fish				0.22
Tula	54	70	80	9	29	male	44.5		fish				2.46
Tula	54	71	80	9	29	male	28.7		fish				0.7
Tula	54	72	80	9	29	male	32.5		fish				0.11
Tula	54	73	80	9	29	female	30.5		fish				0.4
Tula	54	74	81	7	15	male	38	101	fish				4.61
Tula	54	75	81	7	15	female	26	104	fish				0.5
Tula	55	76	81	7	7	female	83	54	fish				2.36
Tula	55	77	81	7	7	female	77.5	55	fish				2.72
Tula	55	78	81	7	7	female	71	57	fish				0.81
Tula	55	79	81	7	7	female	81	62	fish				1
Tula	56	80	81	1	24	female	84	17	fish				0.12
Tula	56	81	81	1	24	female	49	19	frog				2.06
Tula	56	82	82	6	25	female	44	152	fish				0.53
Tula	56	83	82	6	25	male	27.5	155	fish				1.15
Tula	56	84	82	6	25	female	26	156	fish				0.24
Tula	56	85	82	6	25	male	26	157	fish				0.02
Tula	56	86	82	6	25	male	31.5	158	fish				0.36
Tula	56	87	82	6	25	male	25.5	160	fish				0.88
Tula	56	88	82	6	25	male	29	162	fish				0.63
Tula	56	89	82	6	25	female	23	148	fish				0.4
Tula	56	90	82	6	25	female	30.5	149	fish				0.4
Tula	56	91	81	7	13	male	26	68	tadpole				0.94
Tula	56	92	81	7	13	male	24	69	fish				0.33
Tula	56	93	81	7	13	male	24	70	fish				0.94
Tula	56	94	81	7	13	male	23.5	71	fish				0.4
Tula	56	95	81	7	13		24.5	72	fish				0.54
Tula	56	96	81	7	13	male	27	73	fish				0.72
Tula	56	97	81	7	13	female	26.5	74	fish				0.24
Tula	56	98	81	7	13	male	25	76	fish				0.63
Tula	56	98	81	7	13	male	27.5	77	fish				0.31
Tula	56	99	81	7	13	female	28	79	fish				0.36
Tula	56	100	81	7	13	male	26	80	fish				0.78
Tula	56	101	81	7	13	male	33	81	fish				2
Tula	56	102	81	7	13	female	26	84	fish				0.57
Tula	56	103	81	7	13	male	24	89	fish				0.11
Tula	56	104	81	7	13	male	50.5	91	fish				3.05
Tula	56	105	81	7	13	female	47	95	fish				4.43
Tula	56	106	81	7	13	female	32	96	fish				0.67
Tula	56	107	81	7	13	male	24.5	97	fish				0.99
Tula	62	108	82	5	15	male	31		leeche	Er	Er	pu	0.15
Tula	62	108							leeche	Er	Er	pu	0.09
Tula	62	109	82	5	15	female	49		leeche	Er	Er	pu	0.3
Tula	62	109							leeche	Er	Er	pu	0.1
Tula	62	109							leeche	Er	Er	pu	0.12
Tula	62	109							leeche	Er	Er	pu	0.12
Tula	62	109							leeche	Er	Er	pu	0.13
Tula	62	109							leeche	Er	Er	pu	0.15
Tula	62	109							leeche	Er	Er	pu	0.18
Tula	62	109							leeche	Er	Er	pu	0.28
Tula	62	110	82	5	15	female	47		leeche	Er	Er	pu	0.04
Tula	62	111	82	5	15	male	40.5		leeche	Er	Er	pu	0.01
Tula	62	111							leeche	Er	Er	pu	0.04
Tula	62	112	82	5	15	female	29		leeche	Er	Er	pu	0.05
Tula	62	112							leeche	Er	Er	pu	0.18
Tula	62	113	82	5	15	female	35.5		leeche	Er	Er	pu	0.17
Tula	62	113							leeche	Er	Er	pu	0.18
Tula	62	113							leeche	Er	Er	pu	0.19
Tula	62	114	82	5	15	male	28		leeche	Er	Er	pu	0.02
Tula	62	115	82	5	15	female	29.5		leeche	Er	Er	pu	0.2
Tula	62	116	82	5	15	male	27.5		leeche	Er	Er	pu	0.03
Tula	62	116							leeche	Er	Er	pu	0.15
Tula	62	117	82	5		female	50.5		leeche	Er	Er	pu	0.12
Tula	62	117							leeche	Er	Er	pu	0.15
Tula	62	118	82	5		female	44		fish	Cy	Ca	au		50
Tula	62	119	82	5		female	54		frog	Ra	Ra	be		33.8
Tula	62	120	82	6		female	41		leeche	Er	Er	pu	.03
Tula	62	120							leeche	Er	Er	pu	.08
Tula	62	120							leeche	Er	Er	pu	.15
Tula	62	121	82	6		male	41		leeche	Er	Er	pu	.04
Tula	62	122	82	6		female	30		leeche	Er	Er	pu	.08
Tula	62	122							leeche	Er	Er	pu	.28
Tula	62	123	82	6		male	18		leeche	Er	Er	pu	.2
Tula	62	124	82	6		male	21		leeche	Er	Er	pu	.23
Tula	62	125	82	6		male	19		leeche	Er	Er	pu	.01
Tula	62	125							leeche	Er	Er	pu	.26
Tula	62	126	82	6		female	19		leeche	Er	Er	pu	.09
Tula	62	126							leeche	Er	Er	pu	.15
Tula	62	126							leeche	Er	Er	pu	.18
Tula	62	127	82	6		female	18		leeche	Er	Er	pu	.12
Tula	62	128	82	6		female	48		leeche	Er	Er	pu	.14
Tula	62	128							leeche	Er	Er	pu	.14
Tula	62	128							leeche	Er	Er	pu	.17
Tula	62	128							leeche	Er	Er	pu	.2
Tula	62	128							leeche	Er	Er	pu	.21
Tula	62	128							leeche	Er	Er	pu	.28
Tula	62	128							leeche	Er	Er	pu	.32
Tula	62	128							leeche	Er	Er	pu	.32
Tula	62	128							leeche	Er	Er	pu	.42
Tula	62	128							leeche	Er	Er	pu	.46
Tula	62	129	82	6		male	22		leeche	Er	Er	pu	.04
Tula	62	129							leeche	Er	Er	pu	.09
Tula	62	130	82	6		male	20.5		leeche	Er	Er	pu	.03
Tula	62	131	82	6		female	19.5		leeche	Er	Er	pu	.1
Tula	62	132	82	6		male	18		leeche	Er	Er	pu	.01
Tula	62	132							leeche	Er	Er	pu	.04
Tula	62	132							leeche	Er	Er	pu	.12
Tula	62	132							leeche	Er	Er	pu	.12
Tula	62	133	82	6		female	44.5		leeche	Er	Er	pu	.05
Tula	62	133							leeche	Er	Er	pu	.06
Tula	62	133							leeche	Er	Er	pu	.06
Tula	62	133							leeche	Er	Er	pu	.1
Tula	62	133							leeche	Er	Er	pu	.13
Tula	62	133							leeche	Er	Er	pu	.14
Tula	62	133							leeche	Er	Er	pu	.16
Tula	62	133							leeche	Er	Er	pu	.16
Tula	62	133							leeche	Er	Er	pu	.2
Tula	62	133							leeche	Er	Er	pu	.21
Tula	62	133							leeche	Er	Er	pu	.21
Tula	62	133							leeche	Er	Er	pu	.27
Tula	62	134	82	6		male	49		leeche	Er	Er	pu	0.2
Tula	62	134							fish	Cy	Ca	au		57
Tula	62	135	82	6		male	51		leeche	Er	Er	pu	0.6
Tula	62	135							leeche	Er	Er	pu	0.09
Tula	62	135							leeche	Er	Er	pu	0.18
Tula	62	135							leeche	Er	Er	pu	0.4
Tula	62	135							axolot	Am	Am	ti		258
Tula	62	136	82	6		female	16.5		earthworm	Go	Ei	sp	0.15
Tula	62	137	82	6		female	29		earthworm	Go	Ei	sp	0.2
Tula	62	138	82	6		male	53		fish	Cy	Ca	au		953
Tula	62	139	82	6		female	58		fish	Cy	Ca	au		109
Tula	62	140	82	6		male	60		axolot	Am	Am	ti		222.5
Tula	62	141	82	6		male	36		tadpole	Ra	Ra	be		67.1
Tula	62	142	82	6		female	42		tadpole	Ra	Ra	be		66.6
Tula	62	143	82	7		male	18		leeche	Er	Er	pu	.09
Tula	62	144	82	7		female	19		slug	Mo	ga
Tula	62	145	82	7		male	42.5		leeche	Er	Er	pu	.07
Tula	62	145							leeche	Er	Er	pu	.08
Tula	62	145							leeche	Er	Er	pu	.13
Tula	62	145							leeche	Er	Er	pu	.14
Tula	62	145							leeche	Er	Er	pu	.28
Tula	62	146	82	7		female	31		leeche	Er	Er	pu	.06
Tula	62	146							leeche	Er	Er	pu	.08
Tula	62	146							leeche	Er	Er	pu	.19
Tula	62	147	82	7		male	26		leeche	Er	Er	pu	.1
Tula	62	147							leeche	Er	Er	pu	.13
Tula	62	147							leeche	Er	Er	pu	.13
Tula	62	148	82	7		female	47.5		leeche	Er	Er	pu	.22
Tula	62	148							leeche	Er	Er	pu	.34
Tula	62	148							leeche	Er	Er	pu	.35
Tula	62	148							leeche	Er	Er	pu	.04
Tula	62	148							leeche	Er	Er	pu	.49
Tula	62	148							leeche	Er	Er	pu	.66
Tula	62	149	82	7		male	53.5		leeche	Er	Er	pu	.05
Tula	62	149							leeche	Er	Er	pu	.06
Tula	62	149							leeche	Er	Er	pu	.11
Tula	62	149							leeche	Er	Er	pu	.2
Tula	62	149							leeche	Er	Er	pu	.21
Tula	62	150	82	7		male	31.5		leeche	Er	Er	pu	.03
Tula	62	150							leeche	Er	Er	pu	.04
Tula	62	150							leeche	Er	Er	pu	.1
Tula	62	150							leeche	Er	Er	pu	.14
Tula	62	151	82	7		female	21		leeche	Er	Er	pu
Tula	62	152	82	7		female	50		leeche	Er	Er	pu	0.08
Tula	62	152							leeche	Er	Er	pu	0.23
Tula	62	152							leeche	Er	Er	pu	0.38
Tula	62	152							leeche	Mo	Mo	sp	0.19
Tula	62	152							leeche	Mo	Mo	sp	0.39
Tula	62	153	82	7		female	29.5		earthworm	Go	Ei	sp	0.5
Tula	62	154	82	7		male	20.5		earthworm	Go	Ei	sp	0.26
Tula	62	155	82	7		female	20.5		earthworm	Go	Ei	sp	0.36
Tula	62	156	82	7		female	21		earthworm	Go	Ei	sp	0.32
Tula	62	157	82	7		female	33		earthworm	Go	Ei	sp	0.17
Tula	62	157							earthworm	Go	Ei	sp	0.19
Tula	62	157							earthworm	Go	Ei	sp	0.34
Tula	62	158	82	7		female	34		earthworm	Go	Ei	sp	0.22
Tula	62	158							earthworm	Go	Ei	sp	0.55
Tula	62	159	82	7		female	19.5		earthworm	Go	Ei	sp	0.24
Tula	62	160	82	7		male	28		earthworm	Go	Ei	sp	0.32
Tula	62	160	82	7		female	29.5		earthworm	Go	Ei	sp	0.38
Tula	62	161	82	7		male	67.5		fish	Cy	Ca	au		64
Tula	62	162	82	7		male	18.5		frog	Ra	Ra	be		24.5
Tula	62	163	82	7		female	58.5		frog	Ra	Ra	be		3.33
Tula	62	164	82	8		male	18.5		leeche	Er	Er	pu	.07
Tula	62	165				male	18		leeche	Er	Er	pu	.09
Tula	62	166				female	48.5		leeche	Mo	Mo	sp	0.14
Tula	62	167	82	8		female	32.5		earthworm	Go	Ei	sp	0.19
Tula	62	167							earthworm	Go	Ei	sp	0.31
Tula	62	168	82	8		female	34.5		earthworm	Go	Ei	sp	0.23
Tula	62	169	82	8		female	22		earthworm	Go	Ei	sp	0.39
Tula	62	170	82	8		female	34		earthworm	Go	Ei	sp	0.13
Tula	62	171	82	8		male	21		earthworm	Go	Ei	sp	0.17
Tula	62	172	82	8		female	22		earthworm	Go	Ei	sp	0.025
Tula	62	172							earthworm	Go	Ei	sp	0.037
Tula	62	173	82	8		male	64		axolot	Am	Am	ti		133.1
Tula	62	174	82	9		female	41		leeche	Er	Er	pu	0.05
Tula	62	174							leeche	Er	Er	pu	0.07
Tula	62	174							leeche	Er	Er	pu	0.07
Tula	62	174							leeche	Er	Er	pu	0.13
Tula	62	174							leeche	Er	Er	pu	0.15
Tula	62	174							leeche	Er	Er	pu	0.19
Tula	62	174							leeche	Er	Er	pu	0.2
Tula	62	174							leeche	Mo	Mo	sp	0.23
Tula	62	175	82	9		male	23.5		earthworm	Go	Ei	sp	0.09
Tula	62	175							earthworm	Go	Ei	sp
Tula	62	176	82	9		male	22.5		earthworm	Go	Ei	sp	0.03
Tula	62	176							earthworm	Go	Ei	sp	0.036
Tula	62	178	82	9		female	59.5		fish	Cy	Ca	au		50
Tula	62	179	82	9		male	60.5		frog	Ra	Ra	be		64.5
Tula	62	180	82	9		female	65		frog	Ra	Ra	be		34.4
Tula	62	181	82	9		female	56		fish	Cy	Ca	au		48
Tula	62	182	82	10		male	20		earthworm	Go	Ei	sp	0.21
Tula	62	183	82	10		female	56.5		fish	Cy	Ca	au		62.6
Tula	62	184	82	10		female	50		frog	Ra	Ra	be		61.3
Tula	62	185	82	10		male	52		axolot	Am	Am	ti		263.7
Tula	62	186	82	11		female	55		fish	Cy	Ca	au		67.8
Tula	62	187	82	12		male	68		fish	Cy	Ca	au		83.3
Tula	62	188	83	3		female	54		fish	Cy	Ca	au		71.5
Tula	52	189	81	7	15	male	85	115	fish				3.96
Tula	52	190	81	7	15	male	46	116	fish				2.54
Tula	52	191	81	7	15	female	37.5	117	fish				2.96
Tula	52	192	81	7	15	female	23.5	118	fish				0.09
Tula	52	193	81	7	16	male	43.5	135	fish				2.11
Tula	52	194	81	7	16	female	24	136	fish				0.17
Tula	52	195	81	7	16	male	28	137	fish				0.32
Nazas		196	81	6	14	male	78	109	tadpole					73
Nazas		196	81	6	14				tadpole					56
Nazas		197	81	6	14	male	59	153	tadpole					42.7
Nazas		197	81	6	14				tadpole					45
Nazas		198	81	6	14	male	60	113	frog					35
Nazas		199	81	6	14	juvenile	21	115	frog					36
Nazas		200	81	6	14	juvenile	23	151	frog					32
Nazas		201	81	6	14	juvenile	23.5	152	tadpole					80
Nazas		202	81	6	14	juvenile	23	154	frog					34
Nazas		203	81	8	13	male	29.5	6	frog					30
Nazas		204	81	8	13	male	52	21	frog					46
Nazas		205	81	8	14	female	31	4	frog					38
Nazas		206	81	8	14	female	30	9	frog					33.06
Nazas		207	81	6	14				frog					34
Nazas		207	81	8	14	female	30	23	frog					35
Nazas		208	81	8	14	juvenile	25	3	frog					35
Nazas		209	81	8	14	juvenile	26	13	frog					33.5
Nazas		210	81	8	14	juvenile	28	5	frog					35
Nazas		211	81	8	14	juvenile	28	22	frog					40
Nazas		212	81	10	1	female	40	41	tadpole					86
Nazas		213	82	6	30	female	40.5	47	leeche0				0.09
Nazas		214	82	6	30	female	20	62	leeche				0.01
Nazas		215	82	6	30	male	19	60	leeche				0.04
Nazas		216	82	8	17	male	23.5	72	leeche				0.05
Nazas		217	82	8	17	male	20.5	76	leeche				0.11
Nazas		218	82	8	17	male	21.5	78	leeche				0.09
Nazas		219	82	8	17	female	21.5	79	leeche				0.08
Nazas		220	82	8	17	female	22	81	leeche				0.02
Nazas		221	82	9	9	male	72.5	102	mouse				0.13
Nazas		222	83	6	14	female	52.5	156	tadpole				2.26
Nazas		223	83	6	14	female	25.5	157	leeche				0.05
Nazas		224	83	7	4	female	26	166	leeche				0.08
Nazas		225	83	7	4	male	23.5	167	leeche				0.07
Nazas		226	83	8	8	female	26	179	leeche				0.08
Nazas		227	84	5	15	male	63.5	228	frog				4.9
Nazas		228	84	5	15	female	63.5	238	tadpole				2.49
